# Supplementary material for: Conspecific odor cues induce different vocal responses in serrate-legged small treefrogs, but only in the absence of acoustic signals
Source: Front Zool. 2021 Jun 8;18:28. doi: 10.1186/s12983-021-00415-y (PMC8186033; doi:10.1186/s12983-021-00415-y)
Supplement: Supplementary file 1 — Additional file 1. [file 12983_2021_415_MOESM1_ESM.xlsx]

## Sheet: spontaneous period
num	odor group	total notes	total calls	total A notes	total B notes	advertisement calls	aggressive calls
1	male odor	54	17	54	0	17	0
2	male odor	7	3	7	0	3	0
3	male odor	22	9	22	0	9	0
4	male odor	77	32	77	0	32	0
5	male odor	17	12	17	0	12	0
6	male odor	10	3	0	10	0	3
7	male odor	46	28	46	0	28	0
8	male odor	53	28	53	0	28	0
9	male odor	75	41	75	0	41	0
10	male odor	7	7	7	0	7	0
11	male odor	9	9	9	0	9	0
12	male odor	31	19	27	4	17	2
13	male odor	7	1	0	7	0	1
14	male odor	48	24	48	0	24	0
15	male odor	78	30	78	0	30	0
16	male odor	49	26	49	0	26	0
17	male odor	82	29	82	0	29	0
18	male odor	67	39	59	8	38	1
19	male odor	63	22	63	0	22	0
20	male odor	94	46	86	8	45	1
21	male odor	49	26	48	1	25	1
22	male odor	58	36	57	1	35	1
23	male odor	47	23	41	6	17	6
24	male odor	18	9	18	0	9	0
25	male odor	87	36	87	0	36	0
26	male odor	46	24	46	0	24	0
27	male odor	36	21	36	0	21	0
28	male odor	32	26	31	1	25	1
29	male odor	9	9	9	0	9	0
30	male odor	36	25	31	5	22	3
31	male odor	23	16	21	2	15	1
32	male odor	60	30	60	0	30	0
33	male odor	20	18	20	0	18	0
34	male odor	31	16	27	4	14	2
35	male odor	31	31	31	0	31	0
36	male odor	42	25	42	0	25	0
37	male odor	40	23	33	7	21	2
38	male odor	60	34	60	0	34	0
39	male odor	12	8	12	0	8	0
40	male odor	29	19	29	0	19	0
41	male odor	18	15	18	0	15	0
42	male odor	57	33	54	3	30	3
43	male odor	16	12	16	0	12	0
44	male odor	38	16	38	0	16	0
45	male odor	28	28	28	0	28	0
46	male odor	25	21	24	1	20	1
47	male odor	18	18	14	4	14	4
48	female odor	20	16	20	0	16	0
49	female odor	29	18	25	4	17	1
50	female odor	5	2	0	5	0	2
51	female odor	25	13	25	0	13	0
52	female odor	45	33	45	0	33	0
53	female odor	15	14	15	0	14	0
54	female odor	12	6	6	6	5	1
55	female odor	31	17	31	0	17	0
56	female odor	52	31	52	0	31	0
57	female odor	41	30	35	6	27	3
58	female odor	15	14	15	0	14	0
59	female odor	36	19	36	0	19	0
60	female odor	47	32	44	3	31	1
61	female odor	33	18	33	0	18	0
62	female odor	21	21	21	0	21	0
63	female odor	32	30	28	4	28	2
64	female odor	68	33	64	4	29	4
65	female odor	39	21	28	11	18	3
66	female odor	6	6	6	0	6	0
67	female odor	18	14	18	0	14	0
68	female odor	31	21	31	0	21	0
69	female odor	11	11	5	6	5	6
70	female odor	26	17	26	0	17	0
71	female odor	25	25	25	0	25	0
72	female odor	17	14	17	0	14	0
73	female odor	18	15	18	0	15	0
74	female odor	56	44	56	0	44	0
75	female odor	46	32	37	9	29	3
76	female odor	52	33	51	1	32	1
77	female odor	32	32	32	0	32	0
78	female odor	25	24	25	0	24	0
79	female odor	35	32	33	2	31	1
80	female odor	12	12	12	0	12	0
81	female odor	20	19	20	0	19	0
82	female odor	43	36	43	0	36	0
83	female odor	37	24	37	0	24	0
84	female odor	32	20	32	0	20	0
85	female odor	69	62	69	0	62	0
86	stress odor	20	20	20	0	20	0
87	stress odor	6	6	6	0	6	0
88	stress odor	18	17	18	0	17	0
89	stress odor	32	27	32	0	27	0
90	stress odor	25	25	25	0	25	0
91	stress odor	20	13	15	5	10	3
92	stress odor	17	17	16	1	16	1
93	stress odor	17	12	17	0	12	0
94	stress odor	12	8	12	0	8	0
95	stress odor	74	62	30	44	22	40
96	stress odor	17	14	17	0	14	0
97	stress odor	16	10	0	16	0	10
98	stress odor	61	32	61	0	32	0
99	stress odor	66	20	66	0	20	0
100	stress odor	56	44	56	0	44	0
101	stress odor	8	8	6	2	6	2
102	stress odor	42	31	42	0	31	0
103	stress odor	27	18	27	0	18	0
104	stress odor	47	24	36	11	23	1
105	stress odor	32	26	32	0	26	0
106	stress odor	19	16	19	0	16	0
107	stress odor	24	22	24	0	22	0
108	stress odor	15	13	15	0	13	0
109	stress odor	12	11	12	0	11	0
110	stress odor	30	22	30	0	22	0
111	stress odor	57	30	54	3	29	1
112	stress odor	39	27	39	0	27	0
113	stress odor	27	21	27	0	21	0
114	stress odor	19	16	19	0	16	0
115	stress odor	57	36	57	0	36	0
116	stress odor	54	25	44	10	21	4
117	stress odor	48	39	48	0	39	0
118	stress odor	40	25	40	0	25	0
119	stress odor	25	13	25	0	13	0
120	stress odor	16	16	16	0	16	0
121	stress odor	57	40	53	4	39	1
122	stress odor	57	39	56	1	38	1
123	stress odor	32	18	32	0	18	0

## Sheet: presented with odor cues
num	odor group	total notes	total calls	total A notes	total B notes	advertisement calls	aggressive calls
1	male odor	89	33	89	0	33	0
2	male odor	48	31	48	0	31	0
3	male odor	0	0	0	0	0	0
4	male odor	75	26	75	0	26	0
5	male odor	50	16	31	19	14	2
6	male odor	1	1	0	1	0	1
7	male odor	0	0	0	0	0	0
8	male odor	44	22	44	0	22	0
9	male odor	44	29	44	0	29	0
10	male odor	30	26	30	0	26	0
11	male odor	11	4	11	0	4	0
12	male odor	0	0	0	0	0	0
13	male odor	2	1	0	2	0	1
14	male odor	11	10	11	0	10	0
15	male odor	0	0	0	0	0	0
16	male odor	62	21	62	0	21	0
17	male odor	79	48	79	0	0	0
18	male odor	61	42	49	12	32	10
19	male odor	2	2	2	0	2	0
20	male odor	57	40	57	0	40	0
21	male odor	49	21	30	19	16	5
22	male odor	0	0	0	0	0	0
23	male odor	12	8	0	12	0	8
24	male odor	0	0	0	0	0	0
25	male odor	102	62	92	10	61	1
26	male odor	37	15	31	6	14	1
27	male odor	63	46	0	63	0	46
28	male odor	40	30	39	1	29	1
29	male odor	0	0	0	0	0	0
30	male odor	8	8	8	0	8	0
31	male odor	0	0	0	0	0	0
32	male odor	27	17	27	0	17	0
33	male odor	11	9	7	4	7	2
34	male odor	26	26	21	5	21	5
35	male odor	13	13	13	0	13	0
36	male odor	3	2	0	3	0	2
37	male odor	0	0	0	0	0	0
38	male odor	0	0	0	0	0	0
39	male odor	25	21	20	5	19	2
40	male odor	0	0	0	0	0	0
41	male odor	0	0	0	0	0	0
42	male odor	1	1	0	1	0	1
43	male odor	42	42	42	0	42	0
44	male odor	42	25	40	2	24	1
45	male odor	11	11	11	0	11	0
46	male odor	10	10	10	0	10	0
47	male odor	25	25	16	9	16	9
48	female odor	51	36	51	0	36	0
49	female odor	55	43	55	0	43	0
50	female odor	0	0	0	0	0	0
51	female odor	0	0	0	0	0	0
52	female odor	28	22	25	3	21	1
53	female odor	15	14	13	2	13	1
54	female odor	54	33	48	6	31	2
55	female odor	43	24	40	3	23	1
56	female odor	44	27	39	5	26	1
57	female odor	65	49	62	3	48	1
58	female odor	32	24	32	0	24	0
59	female odor	52	52	52	0	52	0
60	female odor	15	15	15	0	15	0
61	female odor	45	26	45	0	26	0
62	female odor	9	6	0	9	0	6
63	female odor	0	0	0		0	0
64	female odor	31	24	24	7	22	2
65	female odor	24	19	24	0	19	0
66	female odor	17	17	17	0	17	0
67	female odor	18	18	18	0	18	0
68	female odor	17	13	17	0	13	0
69	female odor	20	20	17	3	17	3
70	female odor	18	13	18	0	13	0
71	female odor	21	21	21	0	21	0
72	female odor	0	0	0	0	0	0
73	female odor	47	25	47	0	25	0
74	female odor	63	34	63	0	34	0
75	female odor	46	32	44	2	30	2
76	female odor	54	36	49	5	31	5
77	female odor	28	28	28	0	28	0
78	female odor	0	0	0	0	0	0
79	female odor	12	12	12	0	12	0
80	female odor	62	34	62	0	34	0
81	female odor	17	17	17	0	17	0
82	female odor	48	33	48	0	33	0
83	female odor	0	0	0	0	0	0
84	female odor	23	20	23	0	20	0
85	female odor	12	12	12	0	12	0
86	stress odor	25	25	25	0	25	0
87	stress odor	2	2	2	0	2	0
88	stress odor	26	16	26	0	16	0
89	stress odor	1	1	0	1	0	1
90	stress odor	11	11	11	0	11	0
91	stress odor	0	0	0	0	0	0
92	stress odor	27	21	26	1	20	1
93	stress odor	0	0	0	0	0	0
94	stress odor	22	15	22	0	15	0
95	stress odor	8	8	5	3	5	3
96	stress odor	0	0	0	0	0	0
97	stress odor	0	0	0	0	0	0
98	stress odor	34	18	34	0	18	0
99	stress odor	5	3	5	0	3	0
100	stress odor	40	40	40	0	40	0
101	stress odor	0	0	0	0	0	0
102	stress odor	38	32	38	0	32	0
103	stress odor	0	0	0	0	0	0
104	stress odor	25	24	25	0	24	0
105	stress odor	0	0	0	0	0	0
106	stress odor	30	30	30	0	30	0
107	stress odor	0	0	0	0	0	0
108	stress odor	29	28	29	0	28	0
109	stress odor	18	15	18	0	15	0
110	stress odor	0	0	0	0	0	0
111	stress odor	0	0	0	0	0	0
112	stress odor	6	6	5	1	5	1
113	stress odor	0	0	0	0	0	0
114	stress odor	0	0	0	0	0	0
115	stress odor	24	19	24	0	19	0
116	stress odor	35	18	30	5	16	2
117	stress odor	0	0	0	0	0	0
118	stress odor	0	0	0	0	0	0
119	stress odor	41	26	41	0	26	0
120	stress odor	0	0	0		0	0
121	stress odor	4	4	0	4	0	4
122	stress odor	4	4	4	0	4	0
123	stress odor	0	0	0	0	0	0

## Sheet: presented with adver. calls
num	odor group	total notes	total calls	total A notes	total B notes	advertisement calls	aggressive calls
1	male odor	138	71	0	138	0	71
2	male odor	123	88	2	121	2	86
3	male odor	237	98	0	237	0	98
4	male odor	326	105	39	287	11	94
5	male odor	339	207	17	322	11	192
6	male odor	19	6	0	19	0	6
7	male odor	14	8	0	14	0	8
8	male odor	124	25	24	100	7	18
9	male odor	214	120	5	209	1	119
10	male odor	57	22	11	46	11	11
11	male odor	22	9	4	18	1	7
12	male odor	11	4	0	11	0	4
13	male odor	9	5	0	9	0	5
14	male odor	96	34	0	96	0	34
15	male odor	149	78	22	127	16	61
16	male odor	134	48	17	117	6	41
17	male odor	156	57	38	118	16	41
18	male odor	348	212	2	346	0	211
19	male odor	0	0	0	0	0	0
20	male odor	95	28	13	82	3	25
21	male odor	23	11	0	23	0	11
22	male odor	122	40	0	122	0	40
23	male odor	20	16	0	20	0	16
24	male odor	9	6	1	8	1	5
25	male odor	248	158	17	231	15	141
26	male odor	190	70	72	118	32	38
27	male odor	48	14	0	48	0	14
28	male odor	3	3	0	3	0	3
29	male odor	68	21	3	65	3	18
30	male odor	8	7	5	3	5	2
31	male odor	79	31	0	79	0	31
32	male odor	88	37	73	15	31	6
33	male odor	85	26	0	85	0	26
34	male odor	31	17	0	31	0	17
35	male odor	34	10	0	34	0	10
36	male odor	152	83	6	146	1	82
37	male odor	5	2	0	5	0	20
38	male odor	169	60	1	168	1	59
39	male odor	73	37	0	73	0	37
40	male odor	92	51	0	92	0	51
41	male odor	21	13	0	21	0	13
42	male odor	253	139	51	202	38	101
43	male odor	77	32	45	32	20	12
44	male odor	16	4	0	16	0	4
45	male odor	78	23	22	56	14	9
46	male odor	23	18	21	2	17	1
47	male odor	263	151	1	262	1	150
48	female odor	100	37	67	33	25	12
49	female odor	68	22	15	53	5	17
50	female odor	103	46	14	89	14	32
51	female odor	70	38	4	66	4	34
52	female odor	65	18	7	58	2	16
53	female odor	36	12	0	36	0	12
54	female odor	48	18	0	48	0	18
55	female odor	174	92	36	138	17	73
56	female odor	12	6	12	0	6	0
57	female odor	40	16	20	20	10	6
58	female odor	195	110	0	195	0	110
59	female odor	99	33	89	10	29	4
60	female odor	61	22	7	54	4	18
61	female odor	8	4	0	8	0	4
62	female odor	200	134	7	193	5	127
63	female odor	20	4	0	20	0	4
64	female odor	66	22	0	66	0	22
65	female odor	297	178	4	293	4	174
66	female odor	3	2	3	0	2	0
67	female odor	111	71	2	109	2	69
68	female odor	76	31	45	31	14	17
69	female odor	357	187	10	347	7	179
70	female odor	14	7	9	5	4	3
71	female odor	40	25	40	0	25	0
72	female odor	55	29	0	55	0	29
73	female odor	236	166	9	227	9	157
74	female odor	161	109	4	157	4	105
75	female odor	283	125	4	279	1	123
76	female odor	359	169	9	350	2	167
77	female odor	1	1	0	1	0	1
78	female odor	29	9	0	29	0	9
79	female odor	61	20	51	10	17	3
80	female odor	27	8	21	6	7	1
81	female odor	112	53	60	52	32	21
82	female odor	186	100	4	182	4	96
83	female odor	38	25	38	0	25	0
84	female odor	46	21	22	24	10	10
85	female odor	78	50	78	0	50	0
86	stress odor	65	29	60	5	24	5
87	stress odor	29	10	29	0	10	0
88	stress odor	126	76	26	100	12	64
89	stress odor	87	31	72	15	27	4
90	stress odor	74	23	18	56	14	9
91	stress odor	109	57	35	74	18	36
92	stress odor	252	154	35	217	25	129
93	stress odor	85	71	42	43	33	38
94	stress odor	14	4	0	14	0	4
95	stress odor	342	149	33	309	28	119
96	stress odor	52	32	52	0	32	0
97	stress odor	67	35	0	67	0	35
98	stress odor	45	24	44	1	23	1
99	stress odor	11	2	0	11	0	2
100	stress odor	84	48	45	39	30	18
101	stress odor	56	36	0	56	0	36
102	stress odor	207	107	31	176	20	86
103	stress odor	14	12	14	0	12	0
104	stress odor	141	61	76	65	29	32
105	stress odor	18	7	0	18	0	7
106	stress odor	63	31	63	0	31	0
107	stress odor	93	48	19	74	11	36
108	stress odor	115	33	46	69	14	19
109	stress odor	45	23	5	40	2	21
110	stress odor	87	30	87	0	30	0
111	stress odor	199	95	27	172	12	82
112	stress odor	63	27	63	0	27	0
113	stress odor	41	21	41	0	21	0
114	stress odor	15	12	15	0	12	0
115	stress odor	36	13	0	36	0	13
116	stress odor	78	27	23	55	6	20
117	stress odor	34	13	31	3	12	1
118	stress odor	59	27	31	28	14	13
119	stress odor	47	35	46	1	34	1
120	stress odor	4	4	0	4	0	4
121	stress odor	85	44	55	30	33	11
122	stress odor	177	108	6	171	6	102
123	stress odor	19	6	0	19	0	6

## Sheet: presented with odors plus calls
num	odor group	total notes	total calls	total A notes	total B notes	advertisement calls	aggressive calls
1	male odor	82	23	40	42	11	12
2	male odor	63	31	16	47	6	25
3	male odor	18	9	0	18	0	9
4	male odor	140	55	12	128	7	48
5	male odor	64	27	1	63	1	26
6	male odor	46	17	0	46	0	17
7	male odor	57	21	56	1	20	1
8	male odor	50	15	30	20	11	4
9	male odor	126	44	106	20	30	14
10	male odor	22	7	3	19	3	4
11	male odor	43	20	4	39	4	16
12	male odor	1	1	0	1	0	1
13	male odor	0	0	0	0	0	0
14	male odor	111	35	24	87	8	26
15	male odor	50	37	7	43	7	30
16	male odor	142	37	68	74	23	13
17	male odor	148	58	3	145	3	55
18	male odor	361	219	2	359	2	217
19	male odor	51	19	0	51	0	19
20	male odor	117	48	4	113	1	47
21	male odor	201	118	4	197	3	114
22	male odor	62	17	0	62	0	17
23	male odor	54	32	0	54	0	32
24	male odor	0	0	0	0	0	0
25	male odor	58	31	4	54	4	27
26	male odor	159	56	33	126	18	38
27	male odor	52	16	0	52	0	16
28	male odor	48	16	1	47	1	15
29	male odor	13	6	0	13	0	6
30	male odor	80	40	2	78	2	38
31	male odor	0	0	0	0	0	0
32	male odor	101	51	51	50	25	26
33	male odor	92	25	0	92	0	25
34	male odor	73	38	0	73	0	38
35	male odor	45	23	42	3	22	0
36	male odor	71	20	32	39	10	10
37	male odor	50	15	0	50	0	15
38	male odor	1	1	0	1	0	1
39	male odor	90	41	3	87	1	40
40	male odor	39	22	0	39	0	22
41	male odor	141	84	31	110	16	68
42	male odor	182	84	5	177	4	80
43	male odor	109	47	49	60	19	28
44	male odor	11	6	0	11	0	6
45	male odor	97	30	35	62	19	11
46	male odor	0	0	0	0	0	0
47	male odor	237	113	12	225	9	104
48	female odor	116	47	24	92	11	36
49	female odor	96	33	71	25	24	9
50	female odor	6	1	0	6	0	1
51	female odor	0	0	0	0	0	0
52	female odor	54	15	0	54	0	15
53	female odor	8	3	0	8	0	3
54	female odor	45	14	0	45	0	14
55	female odor	118	64	29	89	14	50
56	female odor	60	32	39	21	22	10
57	female odor	84	36	34	50	14	21
58	female odor	203	125	0	203	0	125
59	female odor	47	15	47	0	15	0
60	female odor	70	23	35	35	15	8
61	female odor	45	0	45	0	0	0
62	female odor	180	94	2	178	1	92
63	female odor	5	1	0	5	0	1
64	female odor	105	35	3	102	2	33
65	female odor	83	66	38	45	27	39
66	female odor	17	0	17	0	0	0
67	female odor	40	21	3	37	3	18
68	female odor	35	12	33	2	11	1
69	female odor	320	177	4	316	3	173
70	female odor	34	17	20	14	7	10
71	female odor	18	16	18	0	16	0
72	female odor	0	0	0	0	0	0
73	female odor	147	91	9	138	9	82
74	female odor	78	57	62	16	41	16
75	female odor	229	120	35	194	18	102
76	female odor	326	143	8	318	3	140
77	female odor	52	35	35	17	27	8
78	female odor	176	96	26	150	21	75
79	female odor	23	8	14	9	6	2
80	female odor	7	3	0	7	0	3
81	female odor	48	26	47	1	25	1
82	female odor	60	48	14	46	14	34
83	female odor	3	1	0	3	0	1
84	female odor	98	44	52	46	22	19
85	female odor	0	0	0	0	0	0
86	stress odor	74	27	74	0	27	0
87	stress odor	23	11	23	0	11	0
88	stress odor	66	33	0	66	0	33
89	stress odor	56	24	55	1	23	1
90	stress odor	97	28	36	61	18	10
91	stress odor	31	9	0	31	0	9
92	stress odor	113	83	41	72	30	53
93	stress odor	47	46	43	4	43	3
94	stress odor	35	8	35	0	8	0
95	stress odor	254	120	14	240	12	106
96	stress odor	3	2	0	3	0	2
97	stress odor	91	57	15	76	14	43
98	stress odor	207	127	31	176	23	104
99	stress odor	0	0	0	0	0	0
100	stress odor	81	71	53	28	43	28
101	stress odor	3	3	3	0	3	0
102	stress odor	267	135	10	257	7	128
103	stress odor	15	4	0	15	0	4
104	stress odor	52	12	49	3	10	2
105	stress odor	25	8	0	25	0	8
106	stress odor	46	44	46	0	44	0
107	stress odor	20	17	20	0	17	0
108	stress odor	66	14	36	30	7	7
109	stress odor	0	0	0	0	0	0
110	stress odor	57	35	57	0	35	0
111	stress odor	48	21	32	16	12	10
112	stress odor	28	16	11	17	6	10
113	stress odor	42	34	36	6	29	5
114	stress odor	1	1	1	0	1	0
115	stress odor	6	2	0	6	0	2
116	stress odor	109	53	7	102	7	46
117	stress odor	37	12	21	16	7	5
118	stress odor	22	2	0	22	0	2
119	stress odor	11	8	11	0	8	0
120	stress odor	0	0	0	0	0	0
121	stress odor	55	26	27	28	17	9
122	stress odor	46	25	8	38	7	18
123	stress odor	84	45	3	81	3	42
